# Supplementary material for: Methanogenic Biodegradation of iso-Alkanes by Indigenous Microbes from Two Different Oil Sands Tailings Ponds
Source: Microorganisms. 2021 Jul 23;9(8):1569. doi: 10.3390/microorganisms9081569 (PMC8400375; doi:10.3390/microorganisms9081569)
Supplement: Supplementary file 1 [file microorganisms-09-01569-s001.zip]

Archive with 1 entries (1 files):
- microorganisms-1291341-supplementary.pdf
